# Supplementary material for: Membrane recruitment of Atg8 by Hfl1 facilitates turnover of vacuolar membrane proteins in yeast cells approaching stationary phase
Source: BMC Biol. 2021 Jun 4;19:117. doi: 10.1186/s12915-021-01048-7 (PMC8176713; doi:10.1186/s12915-021-01048-7)
Supplement: Supplementary file 3 — Additional file 3. Raw Data. Raw data in excel file for all column graphs in figures and additional file figures. [file 12915_2021_1048_MOESM3_ESM.xlsx]

## Sheet: F2-B
Percentage
	Cross Section Diameter(nm):	<200	200-300	300-400	400-500	500-600	600-700	700-800	800-900	900-1000	1000<
	pep4△	77.5	20.5	2	0	0	0	0	0	0	0
	atg15△	5.5	34.5	45.5	11.5	3	0	0	0	0	0
	atg8△	0	3	11	21	22.5	18.5	9	8	3.5	3.5
	hfl1△	0	12	24.5	19.5	15	8	7.5	1.5	2.5	9.5

## Sheet: F6-C
Percentage of Cells with Intravacuolar Vesicles
	WT	W371A	I375A	D384A	Y387A	WI	DY	WIDY
1	23.5294	41.25	40.5405	37.6344	36.9048	50.5263	84.9462	89.7959
2	23.9437	44.1558	24.1758	34.7826	37.234	58.7629	79	84.8837
3	21.4286	38.75	24.1379	31.25	36.0825	48.9362	85.1852	87.234

## Sheet: F6-E
Ratio of Cells with Intravacuolar Vesicles
	WT	atg8Δ	T56A T87A	P85 86A	P85 86L	T56A R65A T87A	R65A P85-86A	R65A P85-86L	T55W T56A V61W R65A
1	0.188679	0.96	0.142857	0.222222	0.885714	0.236364	0.296703	0.953125	0.808696
2	0.0697674	1	0.243902	0.203125	0.882353	0.205882	0.380952	0.95	0.916667
3	0.230769	0.935065	0.224	0.153846	0.847222	0.363636	0.355263	1	0.79661

## Sheet: FS1-D
Pho8D60 assay
	WT	pho8Δ	GFP-PHO8
1	1.42574	0.337928	1.41687
2	1.3855	0.368014	1.52908
3	1.23891	0.333798	1.33755
4	1.1958	0.44296	1.47641
5	1.54282	0.608878	1.53718

## Sheet: FS2-A
Ratio over Total Signal
		wt-8h	wt-32h	atg1△-8h	atg1△-32h	atg2△-8h	atg2△-32h	atg7△-8h	atg7△-32h	atg8△-8h	atg8△-32h	atg9△-8h	atg9△-32h	atg18△-8h	atg18△-32h
GFP-PHO8*	1	0	0.0335176	0	0.148156	0.00747687	0.0596231	0.00771415	0.0624512	0.0015726	0.398404	0.00100077	0.263965	0	0.0795112
	2	0.0660375	0.0724023	0.0450657	0.133617	0.0433714	0.129109	0.0446549	0.0806371	0.0656545	0.243076	0.0306481	0.0951015	0.0171262	0.173901
	3	0.0356531	0.0542495	0.00881189	0.1971	0.0520938	0.137925	0.00562843	0.10881	0.112621	0.362491	0.0162684	0.142322	0	0.116009
GFP	1	0.000432359	0.630493	0.00140984	0.538567	0.000678854	0.714216	0.0114914	0.835039	0	0.505426	0.010189	0.704939	0.0127765	0.738553
	2	0.0357678	0.514891	0.025387	0.646211	0.0558709	0.654035	0.0316422	0.749262	0.0117394	0.477929	0.0204799	0.574405	0.00845272	0.674487
	3	0.014578	0.647856	0.0150059	0.625458	0.0295565	0.640814	0.0201229	0.811089	0.0119741	0.3843	0.011112	0.67175	0	0.689451
T-Test against WT
GFP-PHO8*					*		ns		ns		*		ns		ns
	Paired				0.0472083		0.0792681		0.149983		0.0395538		0.204818		0.0517403
GFP					ns		ns		*		ns		ns		ns
	Paired				0.939372		0.23339		0.0103943		0.16441		0.0724907		0.0944774

## Sheet: FS2-C
Ratio over Total Signal
		atg8△-8h	atg8△-32h	3HA-ATG8△GR-8h	3HA-ATG8△GR-32h	3HA-ATG8△R atg4△-8h	3HA-ATG8△R atg4△-32h	3HA-ATG8-8h	3HA-ATG8-32h
GFP-PHO8*	1	0.109585	0.278655	0.0737294	0.216788	0.00720988	0.191887	0.085998	0.225866
	2	0.0482985	0.267607	0.0242188	0.0745319	0.0617089	0.131844	0.0812597	0.084419
	3	0.0447486	0.314775	0.0486848	0.261683	0.0290736	0.229531	0.0550487	0.165218
GFP	1	0.0156185	0.407357	0.00980327	0.513107	0	0.484869	0.00158695	0.409194
	2	0.0172559	0.462722	0.0708268	0.721558	0.118594	0.622195	0.0852831	0.590433
	3	0.00441051	0.209077	0.0162227	0.393204	0	0.382508	0	0.386178
T-Test against WT
GFP-PHO8*					ns		*		ns
	Paired				0.151434		0.0251712		0.0813731
GFP					ns		*		ns
	Paired				0.0537255		0.0446494		0.189186

## Sheet: FS6-B
Ratio over Total Signal
		WT-8h	WT-32h	atg8△-8h	atg8△-32h	vps23△-8h	vps23△-32h	vps4△-8h	vps4△-32h	atg8△ vps23△-8h	atg8△ vps23△-32h	atg8△vps4△-8h	atg8△vps4△-32h
GFP	1	0.0699177	0.646232	0.05837	0.416428	0.0186406	0.107097	0	0.0202354	0.00088098	0.179946	0.0145161	0.0208422
	2	0.0678382	0.839583	0.202708	0.673728	0.0405797	0.164563	0.0600737	0.0528013	0.0903582	0.125214	0.142902	0.0989021
	3	0.0464809	0.609408	0.0958991	0.473064	0.0250836	0.132982	0.049374	0.0474689	0.0486172	0.226158	0.0605556	0.0282889
	4	0.120461	0.820559	0.192847	0.71055	0.0218478	0.137707	0.0629608	0	0	0.027198	0	0
GFP-PHO8*	1	0.0237942	0.011777	0.00666437	0.16018	0.568008	0.845424	0.156622	0.884638	0.475747	0.774443	0.14931	0.897571
	2	0.0702923	0.019196	0.0826194	0.153421	0.509125	0.739911	0.158747	0.816579	0.408407	0.745034	0.252487	0.743966
	3	0.0755474	0.0703814	0.0747935	0.205857	0.573762	0.767754	0.228819	0.870269	0.510837	0.704632	0.171825	0.894126
	4	0.089017	0.0394668	0.0724008	0.160846	0.489766	0.820953	0.092646	1.01241	0.445126	0.959284	0.1316	1.02468
T-Test against WT
GFP-PHO8*					**		**		**		**		**
	Paired				0.00833888		0.00136905		0.00152002		0.00917227		0.00105338
GFP					**		**		**		**		**
	Paired				0.00015045		0.000146049		0.00024132		0.00103433		0.00056777

## Sheet: FS7-E
Pho8D60 assay
		WT	atg8△	Atg8 T56A T87A	Atg8 P85A P86A	Atg8 P85L P86L	Atg8 T56A R65A T87A	Atg8 WT
0h	1	0.399906	0.392105	0.416143	0.42908	0.459175	0.381802	0.422788
	2	0.463582	0.49007	0.642927	0.58014	0.3406	0.672149	0.657005
	3	0.341081	0.329703	0.356329	0.324776	0.353117	0.316878	0.360468
4h	1	1.46163	0.385802	1.16974	0.891724	0.475813	0.480879	1.35429
	2	2.08865	0.592116	1.28906	0.921688	0.409463	0.727502	1.33725
	3	1.32697	0.332209	0.739256	0.762933	0.341479	0.405671	1.31216

## Sheet: FS7-G
DSC
	Atg8			Atg8 P85A P86A			Atg8 P85L P86L
	Temperature (°C)	Cp (kcal/mol/°C)		Temperature (°C)	Cp (kcal/mol/°C)		Temperature (°C)	Cp (kcal/mol/°C)
	27.0699	36.7455		27.0545	22.1894		27.0627	41.7838
	27.4705	38.9374		27.4595	18.3602		27.4664	41.4923
	27.8708	19.3968		27.8641	38.9348		27.8689	44.3775
	28.2698	3.04203		28.2652	-9.89159		28.2705	16.2519
	28.6703	7.3464		28.667	-14.6149		28.666	7.7536
	29.0715	-5.28599		29.0658	-20.6874		29.0609	17.0518
	29.4731	-29.8321		29.4604	-22.7309		29.4579	-15.5104
	29.8717	-26.7222		29.8581	-6.14111		29.8569	-71.122
	30.269	-34.3185		30.2581	-10.8352		30.256	-32.1276
	30.6668	-32.0323		30.6546	-28.8578		30.6587	-41.9888
	31.0653	-34.2283		31.051	-21.8843		31.0644	-52.4271
	31.4648	-10.9311		31.4503	-6.99635		31.4667	-35.172
	31.8635	-15.4991		31.852	-8.4557		31.8681	-2.55074
	32.265	-18.5705		32.2486	-48.3623		32.2679	-25.1081
	32.6627	-2.08584		32.6504	121.995		32.6677	8.84893
	33.0615	14.8735		33.0552	149.815		33.0714	-1.64399
	33.4642	5.22995		33.459	177.461		33.4757	-13.7278
	33.8676	13.1262		33.8639	232.121		33.877	-18.7819
	34.269	27.3691		34.2668	346.151		34.2768	20.3033
	34.6703	52.6059		34.6705	438.408		34.6732	14.2044
	35.0721	24.2871		35.073	546.367		35.0735	-19.0889
	35.4718	53.6823		35.4751	684.439		35.4736	-3.51352
	35.8735	58.9097		35.8785	888.35		35.8731	22.3936
	36.2739	103.597		36.2801	1094.16		36.2717	37.9203
	36.6758	91.8916		36.678	1308.02		36.67	88.5119
	37.0723	108.506		37.0744	1573.14		37.0662	158.008
	37.4737	139.853		37.473	1862.43		37.4675	204.163
	37.8756	181.171		37.8666	2163.48		37.8707	306.478
	38.2747	239.124		38.2612	2500.42		38.2721	465.663
	38.6745	403.501		38.6572	2863.89		38.6725	581.147
	39.0765	607.13		39.0547	3198.2		39.0685	749.567
	39.4744	738.107		39.4561	3574.97		39.4697	983.19
	39.8733	812.553		39.855	3938.05		39.8737	1228.9
	40.2736	983.522		40.2569	4320.43		40.2736	1515.27
	40.6736	1220.11		40.6565	4708.02		40.6726	1813.73
	41.0735	1606.26		41.0584	5041.6		41.0735	2115.99
	41.4746	2187.55		41.4604	5353.58		41.4754	2408.91
	41.8745	2394.64		41.8629	5608.64		41.8727	2769.46
	42.2736	2735.49		42.2641	5838.06		42.2716	3064.4
	42.6734	3082.42		42.66	5997.2		42.6737	3411.93
	43.0736	3407.88		43.056	6102.94		43.0755	3751.9
	43.4738	3727.98		43.4567	6125.28		43.4752	4049.13
	43.8734	4001.94		43.8546	6059.11		43.8748	4383.75
	44.2733	4221.2		44.2565	5888.73		44.2751	4643.91
	44.6731	4376.08		44.6609	5656.81		44.673	4848.12
	45.0727	4490.79		45.0606	5367.07		45.0714	5002.08
	45.4735	4558.34		45.4581	5024.61		45.4708	5139.93
	45.8731	4571.11		45.8564	4652.17		45.8707	5243.1
	46.2725	4504.51		46.2572	4259.25		46.2709	5186.51
	46.6721	4384.51		46.6603	3887.82		46.6701	5096.68
	47.0732	4228.1		47.0609	3499.91		47.0673	4924.14
	47.4737	4023.53		47.4653	3085.29		47.469	4654.66
	47.8729	3779.96		47.8666	2787.57		47.8713	4349.56
	48.2734	3549.29		48.268	2514.01		48.2706	4019.68
	48.6721	3296.47		48.6674	2226.05		48.668	3637.31
	49.0685	3042.42		49.0678	1984.39		49.0679	3295.51
	49.4682	2791.86		49.4681	1622.55		49.4673	2934.92
	49.8687	2555.59		49.8669	1390.05		49.8653	2510.54
	50.2696	2321.36		50.2625	1292.78		50.2673	2157.73
	50.6705	2077.33		50.6631	1121.79		50.6674	1845.62
	51.0724	1868.04		51.0619	967.804		51.0717	1487.22
	51.4713	1648.04		51.4599	801.089		51.4722	1183.46
	51.8691	1445.43		51.8597	648.553		51.8696	881.07
	52.2686	1277.2		52.2602	540.186		52.2694	714.828
	52.6673	1124.75		52.6571	467.171		52.6696	548.022
	53.0644	1014.38		53.0528	380.976		53.0678	365.961
	53.4663	918.444		53.4533	307.315		53.468	238.511
	53.8633	731.648		53.8532	246.416		53.8668	105.04
	54.2647	625.546		54.251	216.939		54.2668	35.19
	54.6668	527.039		54.6493	165.238		54.6659	-32.1838
	55.0656	432.535		55.0503	100.588		55.0652	-101.92
	55.464	361.842		55.4512	78.7851		55.4656	-129.204
	55.8639	303.597		55.8513	42.3954		55.8671	-122.421
	56.2633	253.744		56.2495	16.0686		56.2658	-115.546
	56.663	198.188		56.6498	13.7306		56.6655	-109.333
	57.0603	123.847		57.0504	-16.0524		57.0644	-155.145
	57.4601	83.2355		57.4511	-43.8381		57.4624	-153.991
	57.8595	56.0112		57.8512	-51.7961		57.8646	-107.001
	58.2608	47.0028		58.2525	-16.7289		58.2654	-78.2614
	58.6607	25.1855		58.6549	-18.5335		58.6659	-39.1666
	59.0591	3.53059		59.0558	-38.5046		59.0673	-39.778
	59.4607	1.0078		59.4538	-57.3414		59.4662	-23.8717
	59.8611	2.97946		59.8512	-62.1439		59.8675	-21.8021
	60.2605	4.14754		60.2522	-72.934		60.266	29.1429
	60.6612	-0.55971		60.6504	-75.5328		60.665	33.8208
	61.0605	5.02754		61.0469	-95.0715		61.0651	30.3441
	61.4597	-0.9682		61.4503	-82.2929		61.4644	35.1206
	61.8614	-3.01946		61.8509	453.136		61.8655	14.5595
	62.2582	3.47316		62.2513	688.719		62.2649	3.68995
	62.6561	-4.96762		62.6494	32.7571		62.6647	33.9743
	63.056	-16.5013		63.049	-44.3222		63.0658	51.8143
	63.4595	-4.29834		63.4467	-48.5826		63.466	32.5731
	63.8607	3.32731		63.845	-66.8046		63.8646	-14.7858
	64.2605	12.8809		64.2466	-42.3603		64.2655	-13.0683
	64.6585	4.45302		64.6427	-40.0866		64.6653	-16.2641
	65.059	6.07415		65.0427	-54.8753		65.065	-46.9485
	65.4589	3.56187		65.4453	-40.2387		65.4665	-63.3072
	65.8568	-4.08641		65.8478	40.012		65.8672	-99.6619
	66.2561	-17.2733		66.2481	78.822		66.2678	-187.848
	66.6572	-9.55885		66.6447	205.626
	67.0573	-18.713		67.0442	216.36
	67.4542	-33.8533		67.443	66.7728
	67.8554	-37.7702		67.8406	43.2506
	68.2548	-39.0499		68.2405	28.9945
